# Supplementary material for: Automated Approach to In Vitro Image-Guided Photothermal Therapy with Top-Down and Bottom-Up-Synthesized Graphene Quantum Dots
Source: Nanomaterials (Basel). 2023 Feb 22;13(5):805. doi: 10.3390/nano13050805 (PMC10005083; doi:10.3390/nano13050805)
Supplement: Supplementary file 1 [file nanomaterials-13-00805-s001.zip]

Archive with 1 entries (1 files):
- nanomaterials-2220283-Supplementary.pdf
